# Supplementary material for: Very Large Pore Mesoporous Bioactive Silicate Glasses: Comparison of Behavior toward Classical Mesoporous Bioactive Glasses in Terms of Drug Loading/Release and Bioactivity
Source: Materials (Basel). 2024 Jan 11;17(2):373. doi: 10.3390/ma17020373 (PMC10820009; doi:10.3390/ma17020373)
Supplement: Supplementary file 1 [file materials-17-00373-s001.zip]

Archive with 1 entries (1 files):
- materials-2772691-supplementary.pdf
